# Supplementary material for: Transcriptomic Signature of Horseshoe Crab Carcinoscorpius rotundicauda Hemocytes’ Response to Lipopolysaccharides
Source: Curr Issues Mol Biol. 2022 Nov 25;44(12):5866–78. doi: 10.3390/cimb44120399 (PMC9777084; doi:10.3390/cimb44120399)
Supplement: Supplementary file 1 [file cimb-44-00399-s001.zip]

Archive with 1 entries (1 files):
- cimb-1967449-supplementary.xlsx
