# Supplementary material for: Transcriptomic Signature of Horseshoe Crab Carcinoscorpius rotundicauda Hemocytes’ Response to Lipopolysaccharides
Source: Curr Issues Mol Biol. 2022 Nov 25;44(12):5866–78. doi: 10.3390/cimb44120399 (PMC9777084; doi:10.3390/cimb44120399)
Supplement: Supplementary file 1 [file cimb-44-00399-s001.zip › cimb-1967449-supplementary.xlsx]

## Sheet: Table S1
Table S1 Full list of differentially expressed genes (DEGs) in LPS-challenge Carcinoscorpius rotundicauda hemocytes at an adjusted p-value of <0.05.
GeneID	ns1	ns2	ns3	lps1	lps2	lps3	logFC	logCPM	F	P-Value	Gene Name
SINCROG025483	-3.41507	-2.81392	-3.41507	-1.48689	0.0446234	-0.0852614	5.01064	-1.16804	15.3937	8.73921e-05	protein IscW_ISCW003263
SINCROG017133	0.67222	-0.789978	-0.496106	1.04718	1.12264	1.37735	1.40379	0.709448	13.7761	0.000206152	Uncharacterised protein
SINCROG024765	0.876112	0.384337	-0.818496	1.59976	1.56503	0.659251	1.14414	0.907475	10.9137	0.000955199	polycystin-2-like
SINCROG015105	-0.468559	0.0880841	0.552154	1.59976	1.01519	0.874933	1.14098	0.770004	9.80385	0.00174244	Phosphoinositide 3-kinase adapter protein 1
SINCROG004875	-0.28728	-0.789978	1.64283	0.952311	1.01519	1.99947	1.05161	1.07792	10.0123	0.00155584	Leucine-rich repeat and WD repeat-containing protein 1
SINCROG008981	1.05472	1.18553	-1.40462	1.7389	2.01891	0.0975347	0.956219	1.12025	8.57602	0.00340766	crooked
SINCROG025171	-1.57498	3.02471	3.39963	-1.48689	4.46786	3.9142	0.945201	3.22769	25.9937	3.44793e-07	Hemolectin
SINCROG008181	0.581846	3.30491	3.38663	1.79465	3.66084	4.07543	0.67294	3.19348	15.7053	7.41168e-05	protein ZBED8-like
SINCROG012445	2.35762	2.95429	1.15285	3.10408	3.394	1.96851	0.65867	2.65919	11.4546	0.000713706	protein LOC106477819
SINCROG025673	1.55981	2.12376	2.28508	1.95005	2.56757	3.19127	0.610151	2.38163	8.36988	0.00381649	Retrovirus-related Pol polyprotein from transposon 297
SINCROG015214	3.20751	3.87104	2.55282	3.74639	4.07172	3.35582	0.500545	3.54528	11.8028	0.000591867	D-3-phosphoglycerate dehydrogenase
SINCROG006529	4.146	2.18654	1.52913	4.67108	3.12782	1.30484	0.496609	3.36863	9.01861	0.00267475	chrb
SINCROG011711	3.53104	3.16382	2.60986	4.02416	3.8183	2.83579	0.472727	3.41629	9.67189	0.0018721	39S ribosomal protein L47
SINCROG000638	4.35826	4.04207	3.38009	4.9295	4.2756	3.80891	0.417809	4.21368	12.3246	0.000447411	protein LOC106478246
SINCROG009623	3.87343	3.98581	3.31982	4.40464	4.40894	3.5823	0.413583	3.98126	10.674	0.00108721	Glycogen binding subunit 70E
SINCROG002642	4.12215	3.38071	3.39963	4.44585	4.03551	3.6026	0.393806	3.88684	9.1357	0.00250792	Glycogen-binding subunit 76A
SINCROG007920	7.3741	7.00687	6.01668	7.63845	7.4693	6.43901	0.382072	7.09854	28.5675	9.0868e-08	Glutamine synthetase
SINCROG012881	4.46956	4.58986	2.98239	4.67108	4.96796	3.57718	0.376963	4.35173	10.6696	0.00108981	Glycine receptor subunit alpha-3
SINCROG014719	12.5213	11.8933	11.4435	12.5302	12.6233	11.8296	0.375003	12.2052	28.4622	1.73949e-06	Tachystatin-B1
SINCROG010915	4.27778	3.82245	4.27474	4.61283	4.19993	4.67819	0.373587	4.34101	10.7148	0.00106352	RNA-binding protein 28
SINCROG017770	4.35144	4.01205	4.31646	4.52764	4.32518	4.87466	0.353188	4.42802	10.0278	0.0015428	DDB1- and CUL4-associated factor 4
SINCROG014031	5.24514	5.24754	5.43013	5.60747	5.66914	5.70519	0.352981	5.49676	15.9846	6.39464e-05	LITAF protein
SINCROG022249	4.5191	3.80755	4.76371	4.72947	4.33266	5.06045	0.337709	4.58958	9.86422	0.00168619	Rfc3
SINCROG007198	9.43367	8.84011	8.914	9.66391	9.40498	9.07742	0.319225	9.25328	25.264	5.03418e-07	Protein odd-skipped-related 2
SINCROG014772	7.59559	6.64413	5.7675	7.80721	7.02885	6.13099	0.317955	7.00854	19.3113	1.11267e-05	Fip1l1
SINCROG008979	4.48834	5.57244	5.05208	5.36354	5.71278	4.99859	0.312465	5.25165	11.041	0.00092079	crooked
SINCROG014649	4.80532	4.76207	5.31306	5.19939	5.09653	5.51074	0.307287	5.1403	10.5013	0.00119367	tiny tim 50
SINCROG004541	5.89843	5.50476	3.09055	6.02278	6.06118	3.28848	0.305466	5.40734	10.5088	0.00118884	protein ABHD14B-like
SINCROG004429	5.25797	4.83001	4.95636	5.34343	5.3915	5.2201	0.30111	5.18061	10.2575	0.00136215	U2 snRNP-associated SURP motif-containing protein
SINCROG022529	5.93426	5.4402	3.96946	6.23833	5.78407	4.19726	0.297245	5.48643	10.8246	0.00100227	Pura
SINCROG018709	5.00979	4.00335	5.24087	5.20797	4.45763	5.48499	0.291075	4.98657	8.7015	0.00318091	rRNA 2'-O-methyltransferase fibrillarin
SINCROG023003	6.12334	5.75957	5.89804	6.23749	6.23687	6.17995	0.289935	6.08369	13.1517	0.000287536	Splicing factor 3a subunit 2
SINCROG000490	5.45063	5.50476	5.35704	5.71372	5.78271	5.65989	0.281794	5.58606	10.5544	0.00115983	protein NipSnap-like
SINCROG010524	5.86888	5.58414	5.12238	6.18021	5.71278	5.51744	0.278551	5.70082	10.6793	0.0010841	Serine/threonine-protein kinase Doa
SINCROG006349	6.36943	5.73747	5.82644	6.42066	6.23387	6.11341	0.275417	6.1395	12.046	0.00051946	Acyl-coenzyme A thioesterase 13
SINCROG010130	5.98473	4.99256	3.92069	6.18891	5.21052	4.3492	0.274758	5.32619	8.69903	0.00318521	Serine/threonine-protein kinase RIO1
SINCROG005673	5.60917	4.91125	3.96946	5.94587	5.09213	4.26571	0.27336	5.12644	8.03647	0.00458624	Eukaryotic translation initiation factor 5
SINCROG019136	5.44903	5.40433	5.23544	5.48995	5.6165	5.75253	0.257599	5.50081	8.51707	0.00351981	E3 ubiquitin-protein ligase synoviolin B
SINCROG014277	5.59624	5.38606	5.80218	5.73881	5.74116	6.06667	0.253785	5.73728	9.00906	0.00268772	Tyrosine-protein phosphatase non-receptor type 1
SINCROG013527	5.51463	5.49549	5.24628	5.71733	5.82043	5.47677	0.25317	5.55648	8.42356	0.00370546	THO complex subunit 4
SINCROG007874	5.22476	5.5216	5.28707	5.48572	5.79223	5.50266	0.249605	5.48033	7.95694	0.00479214	Probable ATP-dependent RNA helicase vasa-like
SINCROG014958	8.85695	8.5251	7.91201	8.82166	8.95303	8.2623	0.247231	8.5998	14.5296	0.000138481	atp5b
SINCROG014106	5.58029	5.5109	5.30272	5.93143	5.78952	5.40777	0.246813	5.60327	8.13362	0.00434691	protein cereblon-like isoform X1
SINCROG005596	7.35034	6.63572	5.6743	7.35953	7.01323	6.03993	0.246381	6.80893	11.1632	0.000834948	CCR4-NOT transcription complex subunit 4
SINCROG015154	5.63609	5.32807	6.9874	5.62807	5.54264	7.4817	0.243752	6.35859	9.6713	0.0018736	Histone H2A.v
SINCROG003941	5.50082	5.1426	5.85149	5.9	5.6165	5.72269	0.243643	5.64421	7.99204	0.00470403	vesicle-associated membrane protein-associated protein A-like
SINCROG016044	6.58543	6.09129	5.78865	6.98577	6.30878	5.88898	0.242885	6.33642	9.84234	0.00170636	Eukaryotic translation initiation factor 5
SINCROG000404	6.33094	6.05495	5.9185	6.50525	6.34806	6.1423	0.230227	6.23015	8.67916	0.00322011	Pre-mRNA-processing factor 6
SINCROG018589	6.6199	6.79656	8.53457	6.89834	6.98799	8.75459	0.229881	7.71331	11.3027	0.000774497	Protein disulfide-isomerase
SINCROG018568	6.03775	5.94916	6.22454	6.315	6.29545	6.29203	0.229605	6.19259	8.54333	0.00346941	Nucleolar protein 9
SINCROG005923	7.01422	6.50095	6.21446	7.15019	6.84823	6.41696	0.228018	6.72969	9.51816	0.00203556	spidroin-2 isoform X1
SINCROG017098	7.4435	6.81655	8.10639	7.5992	7.03574	8.39846	0.222937	7.67418	10.6871	0.00107955	Protein SEC13 homolog
SINCROG010012	7.2018	6.056	6.04385	7.36607	6.21275	6.37774	0.217825	6.64933	8.47432	0.00360347	Chadl
SINCROG024029	8.66448	8.48586	7.70148	8.84137	8.76354	7.89037	0.21462	8.45312	10.8737	0.000976061	alpha-enolase
SINCROG016989	7.82313	7.38948	7.41942	8.04081	7.65377	7.57489	0.212511	7.66865	9.76798	0.00177675	Nucleosome assembly protein 1
SINCROG025653	7.19133	6.74925	6.21078	7.33976	6.9992	6.44605	0.210689	6.87621	8.37014	0.00381595	bellwether
SINCROG006009	8.35099	7.76382	8.16013	8.49224	7.9972	8.41074	0.208319	8.21761	10.0177	0.00155131	DPSE\GAPDH2
SINCROG011247	7.28605	7.01446	7.03086	7.34793	7.25578	7.35165	0.20784	7.22123	8.74482	0.00310622	NADH dehydrogenase (ubiquinone) 49 kDa subunit
SINCROG011455	7.49278	7.65322	7.59744	7.53824	8.00395	7.82057	0.20687	7.69539	9.28148	0.00231598	Glutamate oxaloacetate transaminase 2
SINCROG023534	8.36694	8.52567	7.80494	8.52386	8.71034	8.0831	0.206389	8.36649	9.98331	0.00158056	Dual oxidase maturation factor 1
SINCROG014393	7.72263	7.2004	7.32889	7.8299	7.43584	7.60067	0.204532	7.53657	8.88988	0.00286889	Rieske iron-sulfur protein
SINCROG010013	7.74427	8.56053	8.54393	7.80325	8.82945	8.82555	0.204159	8.44919	9.8253	0.00172223	Triosephosphate isomerase
SINCROG001098	8.00991	7.41551	7.28666	8.14949	7.66973	7.50413	0.203434	7.70713	8.98841	0.00271826	Eukaryotic translation initiation factor 3 subunit L
SINCROG003877	7.73119	7.21788	6.97659	7.82098	7.68916	7.0258	0.203398	7.45119	8.65361	0.00326708	OT_OSTTA07G00870L
SINCROG007183	8.29765	8.48156	7.47036	8.44711	8.74263	7.66665	0.202416	8.25237	9.47868	0.00207982	Serine/threonine-protein kinase RIO3
SINCROG004645	7.23368	6.70638	7.25527	7.32721	7.05622	7.4176	0.200747	7.18414	8.09203	0.00444777	Pre-rRNA-processing protein TSR1 homolog
SINCROG021340	7.26261	7.05551	6.96571	7.4054	7.43149	7.04864	0.200602	7.20626	8.11942	0.00438107	Nuclear pore complex protein Nup153
SINCROG016003	7.96285	7.61557	7.63055	8.12024	7.89198	7.79599	0.199619	7.84742	8.82135	0.00297863	26S proteasome regulatory subunit 7
SINCROG014775	6.93828	6.98882	7.47267	7.04827	7.28595	7.66031	0.198309	7.25759	8.00998	0.0046538	Dolichyl-diphosphooligosaccharide--protein glycosyltransferase subunit STT3A
SINCROG017400	10.9012	10.5352	9.94536	11.0038	10.7128	10.2565	0.196967	10.6038	10.3238	0.00131405	40S ribosomal protein S3
SINCROG018197	7.7825	7.89032	6.80463	7.81397	8.18503	7.06657	0.195588	7.66645	8.23519	0.00411025	Lk6 kinase
SINCROG000608	8.50859	8.26116	8.34557	8.6183	8.41115	8.66692	0.193786	8.47592	8.89536	0.00286029	RNA-binding protein EWS
SINCROG001236	9.46482	9.51339	9.40015	9.66897	9.83672	9.45021	0.192577	9.56383	9.38534	0.0021884	Pdi
SINCROG006784	7.96676	7.76896	7.23093	8.01268	8.05599	7.47069	0.19053	7.78149	7.95644	0.00479346	U5 small nuclear ribonucleoprotein 200 kDa helicase
SINCROG021551	8.21761	7.71741	7.70377	8.35507	7.97048	7.88105	0.189083	7.995	8.05423	0.00454152	Coatomer subunit delta
SINCROG016622	10.3862	9.95748	9.51193	10.3208	10.2493	9.85122	0.188492	10.0774	9.19349	0.00243173	60S ribosomal protein L15
SINCROG011526	14.4578	14.5588	15.6006	14.5201	14.8004	15.8472	0.183516	15.0764	10.8971	0.000963775	Coagulogen
SINCROG012865	10.2434	9.83032	9.76274	10.3129	10.1092	9.94552	0.176977	10.0485	8.12201	0.00437483	Allene oxide synthase-lipoxygenase protein
SINCROG003903	11.9934	11.4902	12.0793	12.0687	11.7405	12.256	0.16745	11.9592	7.9766	0.00474039	Endotoxin-binding protein-protease inhibitor
SINCROG004049	11.0806	11.4309	11.973	10.7336	11.4279	11.8151	-0.16918	11.4689	7.9369	0.00484551	CCAAT/enhancer-binding protein beta
SINCROG023024	8.70451	9.42665	9.91895	8.66952	9.24796	9.59667	-0.179245	9.3305	8.02029	0.00462739	talin-2-like
SINCROG020814	10.4837	10.4436	10.3102	10.1247	10.3831	10.1906	-0.179657	10.3284	8.47342	0.00360525	Tubulin alpha-1C chain
SINCROG012009	9.21984	9.80272	10.5421	8.94831	9.75	10.3207	-0.181809	9.86997	8.48515	0.00358209	Zfp36l1
SINCROG023571	11.0037	10.2517	10.7674	11.0869	10.138	10.2473	-0.18318	10.6338	8.81403	0.00302708	Thyrotroph embryonic factor
SINCROG024640	8.86476	8.68687	10.5278	8.64049	8.74018	10.1379	-0.188219	9.488	8.87004	0.00290215	Tribbles homolog 1
SINCROG000575	8.86865	8.8127	8.73664	8.54923	8.6764	8.62643	-0.188679	8.71569	8.58059	0.00339912	Carboxypeptidase M
SINCROG003356	8.59686	8.40112	7.73102	8.43144	8.1616	7.5636	-0.190882	8.19499	8.38663	0.00378148	protein outspread isoform X1
SINCROG017555	10.9613	11.567	11.6765	10.5928	11.429	11.6029	-0.193195	11.3547	10.2953	0.00133448	shakB
SINCROG022788	8.0568	7.55067	8.41042	8.09756	7.20115	8.13129	-0.19495	7.96173	8.48348	0.00358649	AN1-type zinc finger protein 6
SINCROG012763	7.70935	7.88885	8.12339	7.54028	7.6664	7.92882	-0.195437	7.82248	8.43111	0.0036901	galectin-8-like isoform X1
SINCROG025372	9.0775	9.90733	10.9842	8.89789	9.77286	10.7123	-0.195554	10.0937	9.91667	0.00163881	protein LOC106474605 isoform X1
SINCROG017523	5.61773	7.57287	8.57792	5.27321	7.33518	8.54746	-0.196157	7.63936	7.94612	0.00482089	protein Shroom2-like
SINCROG019670	7.14868	7.95824	7.74191	7.09389	7.65116	7.51321	-0.197918	7.55049	8.32908	0.00390315	Rab effector MyRIP
SINCROG021196	9.33207	9.0422	9.76838	9.15592	8.93839	9.43826	-0.20368	9.30635	10.3548	0.00129214	ISF_00762
SINCROG024285	7.13534	7.80598	6.97984	7.15152	7.43454	6.72489	-0.204118	7.24673	8.44648	0.00365906	Pyridoxal phosphate homeostasis protein
SINCROG020319	8.09636	8.6624	9.24225	7.68959	8.59536	9.0988	-0.204655	8.65943	10.0116	0.00155645	protein IscW_ISCW014844
SINCROG008653	7.74655	7.56551	7.96325	7.67636	7.43627	7.547	-0.205688	7.66599	9.13273	0.00251199	Protein clueless
SINCROG011236	10.4819	10.102	10.7501	10.2481	10.0385	10.4166	-0.210414	10.3601	11.6409	0.000645678	Tubulin beta chain
SINCROG009789	10.4289	11.3368	11.7789	10.0769	11.0191	11.8095	-0.212909	11.2111	12.3827	0.000434216	Nitric oxide synthase, salivary gland
SINCROG022314	7.20653	7.3617	7.47267	6.78706	7.23497	7.37729	-0.212919	7.25594	9.22585	0.00238741	inx2
SINCROG006125	7.34948	7.81284	6.89116	7.22057	7.58577	6.60231	-0.214549	7.2987	9.43552	0.00212933	Phosphoinositide 3-kinase adapter protein 1
SINCROG005089	7.18894	8.96498	9.05251	6.92096	8.76059	8.87373	-0.216292	8.5186	11.0179	0.000902983	Exonuclease GOR
SINCROG020183	9.39593	9.38804	9.41353	9.22445	9.13714	9.18517	-0.216927	9.295	11.7542	0.000607547	Ras-related protein Rap-1b
SINCROG025151	8.14155	8.99489	8.87759	7.85252	8.78107	8.72783	-0.21721	8.61824	11.2817	0.000783302	Growth factor receptor-bound protein 14
SINCROG009330	8.56331	8.60664	8.69045	8.44129	8.36562	8.39864	-0.218351	8.51578	11.3326	0.000762114	steamer duck
SINCROG020182	7.67185	7.68176	7.97361	7.28363	7.41	7.97482	-0.21855	7.68903	10.3281	0.001311	DVIR\AOP
SINCROG014799	13.1615	13.4308	14.0159	12.8124	13.186	13.9539	-0.218624	13.4925	14.5331	0.00013788	protein IscW_ISCW020517
SINCROG011516	7.27077	8.16918	7.91343	7.08134	7.84241	7.77322	-0.219109	7.72211	10.4355	0.00123695	Rho GTPase-activating protein 32
SINCROG004332	5.91472	6.8215	7.08366	5.93764	6.66929	6.56658	-0.220789	6.56169	8.54439	0.00346989	Anks1a
SINCROG010666	12.0818	12.2457	12.6509	11.8788	12.0647	12.3689	-0.22203	12.2369	14.2072	0.000163921	actin-like protein
SINCROG004798	7.55867	8.24281	8.11553	7.18015	7.92544	8.14043	-0.222521	7.90592	10.9857	0.000919361	Hepatocyte growth factor receptor
SINCROG007660	6.89671	7.81502	8.21356	6.39984	7.69243	8.14995	-0.222941	7.6636	10.6205	0.00111996	vinculin-like isoform X1
SINCROG014310	6.2498	6.59941	6.41981	5.96624	6.36092	6.27236	-0.222995	6.32362	8.33685	0.00388649	like-AP180
SINCROG014313	9.28563	9.84232	10.8153	9.01413	9.68383	10.5745	-0.223566	10.0151	12.9207	0.000325268	protein LOC106471717
SINCROG014643	8.05654	8.24535	8.66796	7.78673	8.10567	8.40552	-0.224136	8.23826	11.6198	0.000653014	protein BTG2-like
SINCROG016978	8.42759	8.85755	8.91697	8.18556	8.4979	8.84432	-0.22452	8.64616	12.0742	0.000511659	ETS homologous factor
SINCROG013981	9.13238	9.55395	9.80967	9.03526	9.26259	9.52459	-0.224732	9.41142	12.6785	0.000370222	DVIR\AOP
SINCROG020114	6.29494	7.12427	5.98577	6.16619	6.7511	5.8202	-0.224923	6.42911	8.63463	0.00329977	Ankyrin repeat and sterile alpha motif domain-containing protein 1B
SINCROG018944	6.43302	8.43465	8.92836	6.1837	8.19839	8.7219	-0.230209	8.15337	11.9161	0.00055695	MAPk-Ak2
SINCROG018513	7.87727	9.0707	9.9743	7.51007	8.7989	9.91705	-0.230457	9.13507	13.0236	0.00030788	3-hydroxy-3-methylglutaryl-coenzyme A reductase
SINCROG000953	7.66498	7.86595	8.13169	7.71299	7.61366	7.63896	-0.233023	7.78321	11.8555	0.000576693	RAB35
SINCROG022163	6.13431	6.89911	5.87379	5.75529	6.73143	5.71222	-0.235413	6.26189	9.07912	0.00258669	protein LOC111088274 isoform X1
SINCROG019464	5.71793	6.0003	5.93087	5.45144	5.63476	5.84917	-0.237015	5.77578	7.96594	0.00476839	Inositol 1,4,5-triphosphate kinase 2
SINCROG015587	6.35074	7.12277	7.86446	6.0091	6.94838	7.66242	-0.237556	7.13726	11.1103	0.000859077	Pleckstrin homology domain-containing family G member 5
SINCROG025060	6.79856	7.37986	7.74637	6.74405	7.16861	7.30595	-0.237667	7.2318	11.4105	0.000730829	cadherin-23-like
SINCROG023987	6.64662	6.79782	6.61843	6.65585	6.42004	6.27157	-0.237913	6.57838	10.0407	0.00153208	Inositol 1,4,5-triphosphate kinase 2
SINCROG024482	5.55972	5.64967	6.76249	5.39093	5.53131	6.35323	-0.23796	5.97004	8.44074	0.00367062	TWIK-related acid-sensitive K[+] channel 6
SINCROG005680	5.62905	7.40276	7.61774	5.60876	7.15444	7.19707	-0.238156	6.97143	10.6907	0.00107746	ephexin-1-like isoform X1
SINCROG014093	10.4403	10.2194	9.64094	10.1037	10.013	9.46649	-0.239284	10.0179	14.819	0.000118477	Mlp84B
SINCROG018373	6.30115	6.3194	6.2006	5.97833	6.23088	5.89001	-0.24084	6.1617	9.31769	0.00227067	Protein phosphatase 2C
SINCROG017753	6.95526	7.11875	8.5545	6.68503	6.83709	8.37928	-0.241291	7.63144	12.3717	0.000436255	N-dimethylarginine dimethylaminohydrolase 1
SINCROG003639	7.59017	7.75122	7.46574	7.28647	7.56964	7.22517	-0.242007	7.49243	12.3854	0.000433067	Proclotting enzyme
SINCROG009908	5.35666	6.45865	6.10067	5.02389	6.13682	6.02025	-0.24288	5.92734	8.70315	0.00317803	calsyntenin-1-like
SINCROG019157	10.3509	10.4474	10.5682	9.974	10.2683	10.3805	-0.247853	10.3429	16.1436	5.88003e-05	Zfp36l1
SINCROG012243	7.51202	8.20256	8.56913	7.47779	7.90959	8.15597	-0.248418	8.02315	13.8868	0.000194367	cytohesin-1-like isoform X1
SINCROG009057	6.91534	7.48935	7.68962	6.72025	7.1639	7.46481	-0.248773	7.27974	12.6453	0.000376841	Electroneutral sodium bicarbonate exchanger 1
SINCROG018144	5.61773	7.56293	8.56805	5.32934	7.28595	8.37946	-0.249216	7.57903	12.7615	0.000354138	Lipophorin receptor 1
SINCROG009739	8.52251	8.75302	9.21574	8.44384	8.52651	8.76701	-0.251844	8.72928	15.2582	9.38877e-05	Coiled-coil domain-containing protein 92
SINCROG014134	6.07446	6.77502	6.76751	5.71733	6.53958	6.596	-0.253044	6.45973	11.0335	0.000895418	Metabotropic glutamate receptor 7
SINCROG023448	4.93875	7.17305	6.71388	4.89803	6.89949	6.30138	-0.253631	6.40244	10.6036	0.00112938	protein draper-like isoform X1
SINCROG024119	6.12834	6.554	6.22272	5.8947	6.21376	6.03527	-0.25432	6.18899	10.4737	0.00121162	SPARC-related modular calcium-binding protein 1
SINCROG009644	7.5166	7.8038	8.26596	7.31574	7.55332	7.95299	-0.255275	7.76971	14.2613	0.00015928	protein IscW_ISCW004778
SINCROG025135	9.42658	9.64426	9.52802	9.1449	9.31191	9.3716	-0.256804	9.41316	16.563	4.71292e-05	Integrin alpha-4
SINCROG004087	5.44743	6.58054	6.52513	5.17509	6.11963	6.47868	-0.258265	6.1506	10.5169	0.00118365	schizo
SINCROG019247	5.1402	5.67589	6.00078	4.50832	5.53294	5.95955	-0.258487	5.55312	8.62167	0.00332538	Bcl11b
SINCROG014641	9.76914	9.23483	9.22775	9.51445	8.812	9.12448	-0.260066	9.31201	16.8624	4.0252e-05	protein LOC106464855
SINCROG014782	10.922	10.4777	11.2752	10.7397	10.3372	10.8173	-0.260283	10.794	18.1556	2.03932e-05	Tribbles homolog 2
SINCROG025880	8.87208	9.06718	10.3669	8.36028	8.85386	10.3013	-0.262403	9.51144	17.254	3.28344e-05	Sodium- and chloride-dependent glycine transporter 2
SINCROG001025	5.12027	5.25122	5.55883	4.77176	4.9823	5.38157	-0.263597	5.20074	7.92917	0.00486624	FERM domain-containing protein 4A
SINCROG021359	6.75398	8.29805	7.99384	6.30144	8.04351	7.8986	-0.263845	7.71268	14.9614	0.000109869	protein LOC106469775
SINCROG019894	5.75588	6.465	6.50197	5.47865	6.15169	6.29359	-0.26611	6.15332	11.2897	0.000779955	Protein kinase C-binding protein NELL1
SINCROG016063	7.41434	8.09467	8.52681	7.09851	7.86192	8.27619	-0.26611	7.95854	15.8279	6.94653e-05	Eukaryotic translation initiation factor 4 gamma 3
SINCROG012687	6.06198	6.22067	5.89115	5.66843	5.9305	5.7773	-0.266249	5.9358	10.5978	0.00113296	Serum response factor homolog
SINCROG020521	9.10107	9.4236	10.1669	8.61588	9.42687	9.84777	-0.266902	9.51425	17.8773	2.37042e-05	Dual specificity protein phosphatase 10
SINCROG020128	5.5759	5.8879	6.85623	5.43545	5.6165	6.47318	-0.26913	6.07381	11.1618	0.000835586	Disco-interacting protein 2
SINCROG011158	5.44423	6.17882	5.90831	5.18033	5.69983	5.84171	-0.269606	5.74392	10.1467	0.00144642	Kdm6a
SINCROG000407	7.55125	5.59575	5.76625	7.29938	5.39864	5.40632	-0.269996	6.47213	12.1935	0.000479964	SFHH103_RS00135
SINCROG013394	6.56419	8.46365	8.23093	6.26325	8.07423	8.10795	-0.27048	7.83509	15.9209	6.61361e-05	Fasciclin-1
SINCROG003545	4.89953	7.08413	8.2154	4.22014	6.73637	8.31709	-0.271929	7.24069	13.5386	0.000248712	B-cell lymphoma 3 protein
SINCROG008615	5.47751	5.81154	5.93422	5.10515	5.58709	5.71222	-0.271952	5.62797	9.958	0.00160243	CAP-Gly domain-containing linker protein 2
SINCROG006229	5.26343	5.49858	5.5718	4.93572	5.38791	5.19525	-0.272219	5.32283	8.89265	0.00286453	Probable ribonuclease ZC3H12C
SINCROG025059	5.61203	6.98882	7.13655	5.15215	6.66633	7.07704	-0.272757	6.61653	13.0311	0.000306642	cadherin-23-like
SINCROG015088	10.8849	11.1146	10.9117	10.645	10.8987	10.549	-0.272866	10.8459	20.0439	7.58464e-06	actin-like protein
SINCROG018741	9.58092	9.56691	9.0167	9.24523	9.21457	8.88595	-0.273166	9.27463	18.5828	1.62978e-05	TSF
SINCROG023349	7.98973	9.37757	9.89985	7.73898	9.02735	9.6795	-0.273862	9.15911	18.4751	1.7245e-05	DSM5745_10589
SINCROG007838	8.41681	8.97335	8.88324	8.15038	8.79585	8.50477	-0.274199	8.64875	18.0187	2.1912e-05	plastin-2-like isoform X1
SINCROG017574	7.5927	6.9761	6.80341	7.2816	6.67076	6.59853	-0.274323	7.03159	14.6449	0.000129939	Wdr47
SINCROG005466	4.03968	5.15639	5.99651	3.76046	4.99649	5.62309	-0.274727	5.13471	8.0526	0.00454559	Bahd1
SINCROG022908	9.10349	9.61139	10.9951	8.86625	9.36462	10.6554	-0.274825	9.99258	19.4715	1.02316e-05	Myeloid differentiation primary response protein MyD88
SINCROG012550	6.47521	7.07119	6.97551	6.08373	6.69708	6.91143	-0.27488	6.73963	13.8403	0.000199234	Beta-1 adrenergic receptor
SINCROG015109	8.21902	8.10003	7.65141	7.91517	7.79413	7.43611	-0.275323	7.87628	16.8256	4.10381e-05	protein FAM13B-like isoform X1
SINCROG001527	4.04391	5.95706	5.77749	3.74167	5.59022	5.61312	-0.276087	5.34434	8.81708	0.0029856	Protein big brother
SINCROG025233	9.17936	8.55348	8.33335	8.84853	8.36516	8.02434	-0.276297	8.60054	18.2244	1.96692e-05	protein LOC106462743
SINCROG005679	4.21903	5.70968	6.04798	3.7836	5.6408	5.69341	-0.276434	5.39438	9.03851	0.00264477	protein LOC106471627
SINCROG008726	5.06713	6.15252	6.64323	4.93365	5.87907	6.24032	-0.276838	5.94494	11.2718	0.000787478	reticulocyte binding protein 2 homolog b-like isoform X1
SINCROG017757	7.73546	7.86565	7.73423	7.34288	7.52014	7.63002	-0.280599	7.64771	16.9611	3.8212e-05	inx2
SINCROG000574	5.76233	6.15547	5.89575	5.61394	5.71421	5.64528	-0.280835	5.80962	11.3087	0.000772016	Calcium/calmodulin-dependent protein kinase kinase
SINCROG021472	9.05484	9.9308	10.5269	8.74177	9.62766	10.2975	-0.281714	9.83	20.3213	6.56108e-06	Protein big brother
SINCROG000862	5.08369	5.76858	7.23229	4.66112	5.74256	6.82927	-0.284258	6.16862	12.4516	0.000418004	Vascular endothelial growth factor receptor 1
SINCROG024641	8.77504	8.80474	10.652	8.39376	8.68482	10.2997	-0.284953	9.55172	20.4108	6.26132e-06	Trib2
SINCROG021323	2.74884	4.58405	6.48148	2.40886	4.50474	6.05105	-0.288856	5.16171	7.95743	0.00479085	E3 ubiquitin-protein ligase MIB2
SINCROG015969	6.46339	7.07897	8.15727	6.02764	6.86702	7.92429	-0.291056	7.28242	17.0761	3.59685e-05	Lysosome-associated membrane glycoprotein 5
SINCROG015524	5.00545	5.33328	5.5027	4.39865	5.13554	5.40777	-0.291618	5.17278	9.53752	0.0020142	Rap GTPase activating protein 1
SINCROG004422	4.85199	3.62694	5.88885	4.61541	3.69606	5.29063	-0.292755	4.88672	8.10848	0.00440909	Deoxyribodipyrimidine photo-lyase
SINCROG004132	10.4821	10.9492	12.1697	10.1608	10.8523	11.7081	-0.293405	11.2242	23.5325	1.23414e-06	wengen
SINCROG008744	6.01527	6.78329	7.10018	5.67091	6.45986	6.87954	-0.29491	6.56671	15.2868	9.24774e-05	cGMP-specific 3',5'-cyclic phosphodiesterase
SINCROG011310	5.00328	5.52919	6.27038	4.76246	5.24065	5.92167	-0.295724	5.55015	11.2853	0.000781804	FH1/FH2 domain-containing protein 3
SINCROG004235	4.80532	5.63848	5.30962	4.43127	5.16097	5.26697	-0.295974	5.15093	9.73091	0.00181294	Asx
SINCROG021697	4.49764	5.30349	6.73583	4.07383	4.98467	6.55686	-0.296591	5.69925	11.4398	0.000719392	Actin-3
SINCROG023377	8.95641	9.79997	10.6314	8.62712	9.52775	10.3374	-0.298435	9.81429	22.7724	1.82856e-06	plexin-B-like
SINCROG020203	7.75336	7.89268	7.82073	7.48663	7.6399	7.44034	-0.300125	7.68166	19.5137	1.0008e-05	Ras-related protein Rac1
SINCROG016177	4.73891	5.02083	5.33522	4.36835	4.75903	5.06411	-0.300736	4.91264	9.12251	0.00252606	MAP/microtubule affinity-regulating kinase 3
SINCROG009073	2.64108	5.01219	6.34619	2.01408	4.96074	5.97424	-0.300787	5.184	8.71998	0.00314882	thawb
SINCROG022633	5.17153	5.43213	4.3233	4.95011	5.16725	3.88963	-0.30148	4.91112	9.05307	0.00262379	synaptotagmin-4-like isoform X1
SINCROG018839	11.1544	11.1792	10.9812	10.9039	10.8743	10.6291	-0.30252	10.9653	24.7825	6.4383e-07	DNA repair protein RAD50-like
SINCROG017272	5.10818	5.81527	5.54865	4.47173	5.45455	5.60685	-0.302666	5.39379	11.1488	0.000842794	Tetraspanin 96F
SINCROG022167	7.10676	7.42612	7.61007	6.60022	7.28112	7.34865	-0.303124	7.2615	18.679	1.54963e-05	skd
SINCROG002534	6.21827	6.12874	6.84795	5.78083	5.86108	6.6378	-0.303896	6.29914	15.2823	9.26994e-05	Ceramide phosphoethanolamine synthase
SINCROG019258	5.9781	6.91947	7.54319	5.45721	6.65295	7.39413	-0.30527	6.83184	17.1349	3.48712e-05	DYAK\DL
SINCROG018314	4.44092	5.29995	5.26947	3.87265	5.1756	5.00241	-0.308627	4.92521	9.54566	0.00200528	trivet
SINCROG012708	6.62061	6.63713	7.11553	6.13233	6.34159	6.96191	-0.310667	6.6739	17.4284	2.98823e-05	SERTA domain-containing protein 4
SINCROG005761	3.50668	5.89732	5.80828	3.25745	5.57768	5.46711	-0.311219	5.24971	10.5008	0.001194	PDGF- and VEGF-related factor 1
SINCROG022211	6.16771	6.9458	6.65886	5.85591	6.7286	6.25322	-0.311472	6.48152	16.8043	4.15012e-05	Tfe3
SINCROG015028	7.87489	8.06913	8.32549	7.47673	7.67121	8.18509	-0.311473	7.96305	21.712	3.17581e-06	Hecw2
SINCROG007093	5.51157	6.08203	5.89	5.33091	5.4682	5.74912	-0.311682	5.6956	13.3418	0.000259992	per
SINCROG024253	4.94329	4.73344	4.49966	4.70785	4.59769	3.9223	-0.312066	4.59814	8.51768	0.00351863	Histone-lysine N-methyltransferase SETMAR
SINCROG020328	7.0776	7.87134	8.00372	7.00903	7.6236	7.38866	-0.312538	7.5434	20.6082	5.68912e-06	Inositol-tetrakisphosphate 1-kinase
SINCROG011772	11.0839	11.6642	12.68	10.7274	11.5153	12.2473	-0.312781	11.8046	27.545	1.54086e-07	G-protein coupled receptor moody
SINCROG001506	5.61773	6.41344	6.15054	5.48148	6.12071	5.64773	-0.313029	5.94449	14.6159	0.00013195	fasciclin-2-like
SINCROG024134	7.77773	8.13626	8.44591	7.65487	7.65824	8.10528	-0.31415	7.99295	22.1477	2.53104e-06	Integrin linked kinase
SINCROG024358	4.69108	4.54565	5.15148	4.48026	4.27948	4.6972	-0.314749	4.66759	8.95005	0.00277592	E3 ubiquitin-protein ligase KCMF1
SINCROG020974	9.16497	8.85966	9.25628	8.73911	8.67841	8.91871	-0.315173	8.9518	24.2662	8.41568e-07	protein IscW_ISCW007990
SINCROG012823	4.68295	4.92051	5.12041	4.5575	4.53423	4.68773	-0.317478	4.76586	9.54451	0.00200655	SLAIN motif-containing protein 2
SINCROG022931	6.72525	8.08337	9.03465	6.1837	7.64779	9.03404	-0.31929	8.14579	22.7382	1.88697e-06	Zinc finger E-box-binding homeobox protein zag-1
SINCROG021876	4.88543	5.12267	5.11057	4.70543	4.73383	4.71829	-0.321806	4.89	10.3849	0.00127131	Autophagy-related 1
SINCROG024292	10.7228	10.5464	10.9208	10.1129	10.3016	10.8086	-0.322024	10.596	27.4086	1.68001e-07	stripe
SINCROG010560	9.85884	9.57041	10.291	9.6381	9.4261	9.69022	-0.322143	9.77387	26.3984	2.81241e-07	Tribbles homolog 2
SINCROG009376	6.41268	6.98661	6.27303	6.08093	6.61895	6.00221	-0.324236	6.4349	18.0387	2.1684e-05	CORC01_01632
SINCROG015586	4.513	4.92742	5.05002	4.19618	4.68792	4.63202	-0.326939	4.6928	9.78336	0.00176195	kazrin-like isoform X1
SINCROG024175	4.08562	4.29806	4.9695	3.91519	4.18348	4.30031	-0.330424	4.33282	8.30707	0.00395073	Signal-induced proliferation-associated 1-like protein 2
SINCROG004433	6.50087	6.94012	6.6995	6.26489	6.60125	6.27947	-0.332243	6.56672	19.5462	9.83967e-06	AT-rich interactive domain-containing protein 2
SINCROG016640	6.4877	7.411	7.7352	5.9074	6.96652	7.74095	-0.33297	7.18344	21.8604	2.97895e-06	Phosphatidylinositol 4-kinase beta
SINCROG009356	8.1726	9.37252	9.8051	7.65957	9.02375	9.66253	-0.333225	9.13748	27.2559	1.78912e-07	Sterile alpha and TIR motif-containing protein 1
SINCROG023990	4.27778	4.41081	4.39645	4.08505	3.86547	4.11837	-0.33756	4.20501	8.16214	0.00427908	Zyxin
SINCROG001251	9.0679	9.42044	10.6374	8.62552	9.30456	10.1831	-0.337831	9.70413	28.9268	7.57123e-08	G-protein coupled receptor Mth2
SINCROG013072	6.13332	6.66633	6.19222	5.89788	6.2468	5.83207	-0.339418	6.18715	18.6049	1.61099e-05	Ribosomal protein S6 kinase alpha-5
SINCROG005988	6.92168	7.18895	8.40157	6.4295	6.96772	8.09278	-0.339706	7.50509	24.1175	9.09086e-07	ATP-binding cassette sub-family A member 3
SINCROG019422	7.94823	7.9686	8.66443	7.66456	7.75605	8.14433	-0.339804	8.06363	26.1186	3.22205e-07	Cell division cycle-associated protein 4
SINCROG016789	7.62982	8.20706	8.44962	7.19447	7.74768	8.3213	-0.33984	7.98916	25.8496	3.70363e-07	Fermitin 2
SINCROG022369	6.12234	6.42162	5.9409	5.86679	6.14108	5.4546	-0.339885	6.01985	17.6962	2.59578e-05	Nuclear hormone receptor FTZ-F1 beta
SINCROG017498	4.44092	5.16615	6.01984	4.07758	4.8426	5.68272	-0.341439	5.19379	12.8954	0.000329694	conserved protein
SINCROG000192	3.86866	4.86881	5.28181	3.23747	4.48138	5.20025	-0.342197	4.65669	10.1597	0.00143631	schnurri
SINCROG012467	6.54862	8.75528	7.14574	6.27064	8.16997	6.99397	-0.342288	7.59406	24.5593	7.24845e-07	Integrin beta-PS
SINCROG006912	5.5948	5.50476	6.01034	5.27973	5.19214	5.61061	-0.344156	5.55726	15.5171	8.18686e-05	E3 ubiquitin-protein ligase RNF19A
SINCROG000410	4.74413	4.69887	5.22999	4.41653	4.35854	4.86838	-0.344795	4.75006	11.1441	0.000843572	Tumor protein D52
SINCROG003207	3.63582	5.31232	4.68891	3.30941	4.97276	4.32496	-0.34592	4.53294	9.85029	0.001699	Uncharacterized protein K02A2.6
SINCROG007819	5.83749	6.1894	6.11355	5.28136	5.83367	5.96545	-0.350589	5.89768	18.0697	2.13333e-05	Ceramide glucosyltransferase
SINCROG018866	5.22849	5.62863	5.04176	4.67356	5.18596	4.98898	-0.350862	5.15234	13.736	0.000210596	protein FAM46C-like
SINCROG016852	8.56589	8.12303	9.79006	8.11933	8.10921	9.20294	-0.351632	8.80676	29.5522	5.7147e-08	Transcription factor AP-1
SINCROG020557	3.17696	4.90193	8.34788	2.92413	4.77009	7.78103	-0.351855	6.69198	17.8132	2.441e-05	Probable nuclear hormone receptor HR38
SINCROG010212	5.59913	6.65458	8.00532	5.11065	6.43053	7.64998	-0.352063	6.92308	22.7854	1.81627e-06	StAR-related lipid transfer protein 13
SINCROG012416	4.5191	4.42716	4.95636	4.25036	4.26	4.35519	-0.352594	4.48246	10.3053	0.00132727	protein FAM117B-like
SINCROG025215	4.6638	5.21403	5.36369	3.97674	4.96074	5.20358	-0.354128	4.96421	12.8086	0.000345339	Histone deacetylase 5
SINCROG017296	4.18873	4.1165	4.88652	3.39005	4.03092	4.6758	-0.354507	4.29307	9.2682	0.00233384	Transcription factor SOX-6
SINCROG018232	8.30119	7.89826	8.29516	7.90782	7.70977	7.80505	-0.3581	8.00492	28.8369	7.90726e-08	Transcription factor AP-1
SINCROG016157	3.87343	4.5306	5.39324	3.65896	4.21214	4.88713	-0.358982	4.55098	10.7628	0.0010363	Protein daughter of sevenless
SINCROG024224	5.12828	5.8808	5.47227	4.844	5.23467	5.32311	-0.361404	5.34927	15.7253	7.33358e-05	jun dimerization protein 2-like
SINCROG023789	3.86866	4.25476	4.29227	3.6388	3.64891	4.04237	-0.361486	3.9817	8.21882	0.00414748	Ras-related protein R-Ras2
SINCROG000080	11.4268	11.3206	11.5889	11.0676	11.0306	11.1385	-0.366545	11.2765	36.9039	1.24957e-09	Pdzd2
SINCROG002421	4.37853	4.644	4.42534	3.82881	4.18761	4.3219	-0.367726	4.31759	10.2786	0.00134667	protein argonaute-2-like
SINCROG011641	5.2433	6.56659	7.38102	4.43712	6.23985	7.32249	-0.369096	6.5363	22.6862	1.99098e-06	Histone-lysine N-methyltransferase, H3 lysine-79 specific
SINCROG020204	10.5072	10.6255	10.6671	9.92799	10.4922	10.271	-0.369523	10.4358	35.8681	2.14811e-09	Actin-3
SINCROG012631	4.10603	3.93643	3.99109	3.53895	3.48407	3.88963	-0.372111	3.84272	8.01956	0.00462927	Piwi-like protein
SINCROG011287	1.71669	3.61557	7.11897	0.885413	3.47734	6.71851	-0.375605	5.51131	12.4873	0.00041008	DNA cross-link repair 1A protein
SINCROG014621	5.83871	6.64902	7.35164	5.31511	6.742	6.6543	-0.37564	6.56553	23.2701	2.00429e-06	filamin-A-like
SINCROG014347	5.70862	5.93666	5.83723	5.15748	5.49511	5.69223	-0.377302	5.65892	19.333	1.10007e-05	Protein held out wings
SINCROG012080	6.28334	6.28663	6.12337	5.98534	5.8829	5.68153	-0.38127	6.05615	22.5575	2.04494e-06	Multiple inositol polyphosphate phosphatase 1
SINCROG025652	6.09299	6.5186	7.76061	5.2148	6.16851	7.77741	-0.384795	6.878	19.7496	3.67361e-05	Sodium- and chloride-dependent neutral and basic amino acid transporter B
SINCROG019460	9.54978	9.89592	10.5379	8.99132	9.63401	10.201	-0.385512	9.88406	38.0769	6.85107e-10	fos
SINCROG002865	6.9952	8.90543	8.47862	6.58581	8.69084	7.94407	-0.385524	8.16222	33.6308	6.70147e-09	stromelysin-3-like
SINCROG012081	5.36685	5.81154	5.56172	4.89378	5.26235	5.41352	-0.388921	5.41111	18.7031	1.53016e-05	Multiple inositol polyphosphate phosphatase 1
SINCROG014457	5.0878	5.42726	6.05826	4.42539	5.0587	5.88898	-0.389359	5.42562	18.5683	1.64222e-05	Transcriptional regulator Erg
SINCROG018267	4.72314	5.10042	4.92074	4.18927	4.54715	4.82367	-0.39121	4.74505	14.2927	0.000156646	Eukaryotic translation initiation factor 4E transporter
SINCROG002281	7.37241	9.3919	9.80021	6.59107	8.99	9.77275	-0.395989	9.06286	32.8241	5.83627e-08	Runt related A
SINCROG014139	5.97256	6.22722	7.53032	5.64207	5.7607	7.14004	-0.396113	6.5651	27.1968	1.84469e-07	cwo
SINCROG002793	8.52384	8.21107	8.67349	8.20284	7.79852	8.21857	-0.396255	8.29764	36.4697	1.5611e-09	Protein bunched, class 1/class 3/D/E isoforms
SINCROG014998	4.78521	5.47048	4.59032	4.2437	4.96074	4.45907	-0.397746	4.80539	15.1151	0.000101275	Creb1
SINCROG001141	4.1381	3.59257	3.55874	3.70819	3.42931	2.95902	-0.400554	3.60408	7.95278	0.00480317	Ornithine decarboxylase
SINCROG002133	4.48834	5.20268	5.27124	3.96869	4.6525	5.11801	-0.40071	4.85314	15.5958	7.85338e-05	beta-TrCP-like isoform X1
SINCROG000784	5.45382	6.09027	6.1096	5.10699	5.56504	5.78065	-0.401099	5.72666	22.3096	2.32653e-06	glypican-6-like isoform X1
SINCROG004131	7.86655	8.78634	9.90356	7.10542	8.55876	9.67412	-0.401748	8.94871	38.6778	5.57734e-10	wengen
SINCROG005960	5.74811	5.60008	6.06542	5.38791	5.03368	5.77171	-0.40367	5.63724	21.909	2.86606e-06	Jun dimerization protein 2
SINCROG011631	7.10524	6.68344	7.04954	6.5301	6.42179	6.67901	-0.403764	6.7672	30.0496	4.23095e-08	protein pinocchio-like isoform X1
SINCROG004377	4.6388	6.00248	6.03554	4.06252	5.62109	5.74684	-0.405778	5.51348	20.6425	5.54772e-06	Dual serine/threonine and tyrosine protein kinase
SINCROG020764	6.8424	6.86713	6.56894	6.31103	6.40327	6.32906	-0.412307	6.57171	30.0788	4.16759e-08	cubilin-like
SINCROG015258	4.1849	4.83001	4.48144	3.61318	4.34751	4.28782	-0.413125	4.33304	13.0164	0.000309068	Potassium voltage-gated channel subfamily H member 7
SINCROG015119	6.93429	7.69801	8.41583	6.31818	7.4341	8.0435	-0.414749	7.62947	36.5315	1.51236e-09	Zinc finger protein Noc
SINCROG001434	3.46936	4.24004	4.22083	3.28366	3.38683	4.0009	-0.41981	3.82232	9.95397	0.00160595	1-phosphatidylinositol 4,5-bisphosphate phosphodiesterase gamma-1
SINCROG010726	4.82761	5.31408	5.31478	4.17533	4.82415	5.17335	-0.420058	4.98804	18.2689	1.92152e-05	LIM and SH3 domain protein F42H10.3
SINCROG002264	9.26229	9.07135	9.68407	8.64287	8.7994	9.30269	-0.42427	9.16804	44.3962	2.70876e-11	stripe
SINCROG020125	3.73875	3.52737	3.58743	3.11871	3.04828	3.41442	-0.424649	3.42674	8.01009	0.00465353	Elk1
SINCROG012984	10.6147	10.1083	11.2773	10.0648	10.0603	10.5994	-0.426236	10.5255	46.3514	2.31657e-11	fos
SINCROG012764	5.96922	5.73878	5.65139	5.38186	5.41986	5.28279	-0.426835	5.59304	24.1892	8.75857e-07	protein LOC111086358
SINCROG002358	5.10413	5.613	5.89575	4.74842	4.9559	5.6206	-0.427064	5.38124	22.1391	2.54245e-06	Adapter molecule Crk
SINCROG002220	1.67358	4.26571	5.78989	0.250614	3.8183	5.633	-0.432271	4.57616	12.6659	0.000374001	protein IscW_ISCW004744
SINCROG008737	9.47505	8.76174	10.0519	9.10468	8.48621	9.40306	-0.432426	9.3044	46.3771	9.93391e-12	Dual specificity protein phosphatase 1
SINCROG015113	4.62755	5.66077	6.2163	4.237	5.26821	5.71339	-0.432979	5.43468	22.8586	1.74846e-06	protein IscW_ISCW000212
SINCROG004833	7.29364	6.73751	5.99864	6.8064	6.33881	5.58915	-0.433268	6.56567	32.8696	9.9099e-09	cGMP-dependent 3',5'-cyclic phosphodiesterase
SINCROG004663	3.65811	3.64381	3.48138	3.51702	3.19501	2.75646	-0.433674	3.40507	8.2177	0.00415003	protein ZBED8-like
SINCROG024331	8.63089	9.78903	11.017	7.91805	9.39898	10.8108	-0.434142	9.9818	48.0472	4.37703e-12	protein LOC111088723
SINCROG008016	2.05577	4.15626	5.4396	0.581673	3.8183	5.28279	-0.434798	4.32486	11.8819	0.000570597	leupaxin-like
SINCROG014413	3.16923	4.6799	4.78863	2.88185	4.08948	4.37893	-0.442809	4.16165	13.1568	0.000286746	nudt19
SINCROG002177	3.96119	4.92512	4.98035	3.4258	4.60079	4.50294	-0.442939	4.49196	16.0786	6.08527e-05	mucin-4-like isoform X1
SINCROG008753	9.55461	9.3895	10.3108	9.03381	9.1418	9.74469	-0.445359	9.59493	50.0265	1.53592e-12	stripe
SINCROG004527	8.0547	7.94893	8.07863	7.52354	7.48281	7.73923	-0.445536	7.82426	43.6612	3.94198e-11	mucin-5AC-like
SINCROG011473	5.61915	6.73094	6.45137	4.83959	6.24581	6.33286	-0.449651	6.15587	31.6666	1.8744e-08	SNF-related serine/threonine-protein kinase
SINCROG013298	6.82095	6.77884	5.66087	6.46214	6.27715	5.16655	-0.450504	6.30617	33.3596	7.70335e-09	Chitinase 7
SINCROG011507	4.69378	4.89489	6.407	4.20307	4.50474	5.93974	-0.451518	5.34173	23.5393	1.22739e-06	Serine/threonine-protein kinase SIK2
SINCROG019599	3.89704	4.12855	5.09467	3.51148	3.38683	4.80627	-0.459204	4.28145	15.2009	9.67807e-05	Metalloproteinase inhibitor 1
SINCROG015389	3.30253	3.73064	3.60997	2.51225	3.28257	3.42586	-0.464636	3.35599	9.10151	0.00255522	Inositol hexakisphosphate kinase 1
SINCROG022004	3.28115	3.97696	3.71249	2.98131	3.13639	3.45965	-0.467353	3.46457	9.87195	0.00167912	Importin subunit alpha-3
SINCROG001298	4.69916	4.07147	2.92061	4.60245	3.47057	2.04469	-0.472626	3.90327	12.5219	0.000402566	sdr42e1
SINCROG001166	5.02488	5.47991	6.05004	4.41949	4.99649	5.70167	-0.474145	5.37438	27.039	2.00142e-07	SEC14-like protein 1
SINCROG013524	8.50897	9.05356	9.46216	8.0468	8.55076	8.99629	-0.477051	8.84084	55.0522	1.19156e-13	protein LOC106458690 isoform X1
SINCROG020630	3.36484	3.62127	3.84669	2.52329	3.13639	3.69533	-0.477058	3.42621	9.97829	0.00158487	ncl-1
SINCROG009118	4.12616	3.20989	3.91618	3.21039	3.52381	3.15048	-0.478688	3.57059	10.9439	0.000946094	DYAK\CSL4
SINCROG003149	5.8004	6.15743	5.77	5.14859	5.44423	5.69341	-0.478871	5.70206	31.3602	2.19483e-08	protein IscW_ISCW007990
SINCROG019255	2.24434	3.38071	5.9331	1.86579	2.6417	5.57123	-0.479452	4.48478	15.0376	0.000105521	cilia- and flagella-associated protein 251-like
SINCROG019290	2.81976	3.64381	4.89572	1.96632	3.59396	4.26889	-0.491752	3.81824	12.7746	0.000351677	Centromere/kinetochore protein zw10 homolog
SINCROG014989	3.33056	4.18729	3.84669	2.9652	3.53033	3.41442	-0.492899	3.59564	11.9393	0.000550068	RNA-binding motif, single-stranded-interacting protein 3
SINCROG020317	7.68174	7.09644	6.30014	6.95245	6.93738	5.70754	-0.493902	6.90541	45.5235	1.58034e-11	His1
SINCROG021559	3.16145	4.5635	4.23178	2.50112	4.12437	3.78246	-0.506978	3.87365	14.6759	0.000127817	Serine/threonine-protein kinase SIK2
SINCROG012463	3.23742	2.68752	3.70728	2.29748	2.56757	3.2568	-0.513489	3.04111	9.09322	0.00256682	Rho GTPase-activating protein 9
SINCROG011366	3.59597	3.75155	1.57569	2.82943	3.11919	1.63562	-0.516017	2.9727	8.44138	0.00366932	Zinc finger homeobox protein 3
SINCROG024589	2.4371	3.2907	3.96946	1.77631	2.77942	3.55651	-0.519414	3.14235	9.66569	0.00187843	inaD-like protein
SINCROG003809	5.13624	3.58677	4.02504	4.6536	2.98325	3.53025	-0.523685	4.173	18.4053	1.7888e-05	protein LOC106474937
SINCROG022669	4.11411	5.99263	7.00292	3.8109	5.40042	6.38874	-0.524421	5.864	37.1097	1.12448e-09	talin-2-like
SINCROG013612	7.3227	7.48116	8.03972	6.72205	6.94411	7.58226	-0.53126	7.41266	58.5894	1.976e-14	Normal mucosa of esophagus-specific gene 1 protein
SINCROG020623	6.24796	7.10764	6.80646	5.52608	6.73214	6.24194	-0.550926	6.52758	52.679	3.98236e-13	bcar3
SINCROG022884	3.77489	4.12855	4.28528	3.06682	3.53033	3.9142	-0.554979	3.83536	17.5912	2.74306e-05	RNA polymerase II elongation factor ELL
SINCROG003465	1.5833	4.44331	4.54716	1.10713	3.9211	3.9142	-0.56564	3.74212	15.239	9.48477e-05	Acid-sensing ion channel 4-A
SINCROG018310	4.78521	4.03355	3.97815	4.12547	3.88595	3.07256	-0.571158	4.06115	21.0812	4.41995e-06	Coiled-coil domain-containing protein 92
SINCROG018051	4.1772	4.14049	4.34025	3.46069	3.61864	3.83489	-0.583494	3.96164	21.0949	4.38103e-06	Nuclear hormone receptor FTZ-F1 beta
SINCROG015649	1.73777	3.2907	3.63767	2.0603	2.62961	2.3983	-0.602917	2.77502	10.2521	0.00136914	Pleckstrin homology domain-containing family G member 1
SINCROG016115	2.15314	2.68752	2.99957	1.04718	2.31917	2.56279	-0.611495	2.40483	8.56239	0.00343326	ninein-like protein isoform X1
SINCROG009590	1.81914	0.536691	3.97815	0.19645	0.816157	3.49809	-0.628274	2.5569	8.12398	0.00437399	protein LOC111089045
SINCROG018015	1.46186	2.90847	3.17614	1.91693	1.56503	2.32687	-0.633623	2.37372	8.78357	0.00304727	Transforming growth factor beta receptor type 3
SINCROG020964	4.43125	5.03156	6.25347	4.04347	4.34751	5.43208	-0.64773	5.13448	44.5017	2.56675e-11	l
SINCROG021194	3.14576	2.81221	2.64304	2.61906	2.28873	1.6552	-0.679017	2.59183	12.0687	0.000513176	PiggyBac transposable element-derived protein 4
SINCROG023378	1.9148	2.56292	2.29902	0.91925	2.0735	1.73094	-0.682181	1.9912	8.24897	0.00407915	Plexin-A2
SINCROG016012	-0.28728	1.80156	4.23903	0.0205686	1.5394	2.98246	-0.690651	2.55066	9.37098	0.00220695	SPARC-related modular calcium-binding protein 1
SINCROG024727	3.90172	3.16382	3.16095	3.25745	2.47598	2.43273	-0.692107	3.15187	17.6793	2.61894e-05	RYa-R
SINCROG008005	1.5833	2.94524	1.213	0.250614	2.14321	1.09155	-0.762673	1.7694	8.44793	0.00365614	PDZ domain-containing guanine nucleotide exchange factor
SINCROG009934	2.259	3.10002	2.25679	1.7005	2.09124	1.57526	-0.773273	2.24532	12.3725	0.000436081	datilografo
SINCROG015511	1.6064	1.21595	2.48126	0.850763	1.0519	1.20213	-0.797148	1.51017	8.11922	0.00438157	SUZ domain-containing protein 1
SINCROG003888	1.53594	1.74011	1.8839	0.538782	0.899094	1.27984	-0.833607	1.38176	8.40496	0.00374356	Pogo transposable element with KRAB domain
SINCROG020821	1.85817	2.04123	1.45635	0.3532	1.31615	1.20213	-0.834842	1.45329	8.7338	0.00312505	Guanylate-binding protein 5
SINCROG022693	1.96929	1.21595	2.24243	0.623326	1.31615	1.00266	-0.879225	1.49355	9.79282	0.00175291	Fasciclin-1
SINCROG008192	0.715369	2.66565	3.76366	0.250614	1.79899	2.56279	-0.953939	2.42122	18.6151	1.60242e-05	protein LOC106465714
SINCROG019013	2.05577	1.93554	1.29876	1.37437	0.682063	0.358576	-0.98029	1.40096	11.5305	0.000685138	Zinc finger and BTB domain-containing protein 7A
SINCROG023072	1.4363	1.58562	1.29876	0.302819	0.5852	0.495173	-1.02538	1.02688	10.0095	0.00155825	ovostatin-like
SINCROG012254	0.581846	0.800251	2.24243	0.401881	-0.47622	0.579543	-1.1359	0.942079	10.6919	0.00107678	chaoptin-like isoform X1
SINCROG018484	0.382107	1.02302	2.93853	-0.795927	0.369468	1.55456	-1.17103	1.40017	14.2631	0.00015913	protein IscW_ISCW004744
SINCROG002035	-0.28728	1.1227	0.405217	-0.499221	-1.49732	-0.834894	-1.47518	-0.0208901	8.4392	0.00367373	Mitogen-activated protein kinase kinase kinase 4

## Sheet: Table S2
Table S2 Enriched Gene Ontology (GO) terms of Carcinoscorpius rotundicauda differentially expressed genes (DEGs).
GO ID	GO Name	GO Category	FDR	P-Value
GO:0009987	cellular process	BIOLOGICAL_PROCESS	3.55448e-10	3.382e-14
GO:0050794	regulation of cellular process	BIOLOGICAL_PROCESS	4.8506e-09	9.23045e-13
GO:0050789	regulation of biological process	BIOLOGICAL_PROCESS	1.2766e-08	3.64395e-12
GO:0065007	biological regulation	BIOLOGICAL_PROCESS	1.13965e-07	4.3374e-11
GO:0005488	binding	MOLECULAR_FUNCTION	1.02712e-06	5.7566e-10
GO:0030055	cell-substrate junction	CELLULAR_COMPONENT	1.02712e-06	5.86366e-10
GO:0005622	intracellular anatomical structure	CELLULAR_COMPONENT	3.00041e-06	1.99837e-09
GO:1901363	heterocyclic compound binding	MOLECULAR_FUNCTION	5.08077e-06	3.86738e-09
GO:0097159	organic cyclic compound binding	MOLECULAR_FUNCTION	5.37017e-06	4.59862e-09
GO:0005925	focal adhesion	CELLULAR_COMPONENT	9.50662e-06	9.04531e-09
GO:0044237	cellular metabolic process	BIOLOGICAL_PROCESS	1.94172e-05	2.03225e-08
GO:0009058	biosynthetic process	BIOLOGICAL_PROCESS	2.611e-05	3.21608e-08
GO:0070161	anchoring junction	CELLULAR_COMPONENT	2.611e-05	3.22959e-08
GO:0044238	primary metabolic process	BIOLOGICAL_PROCESS	2.71948e-05	3.62252e-08
GO:0071704	organic substance metabolic process	BIOLOGICAL_PROCESS	3.17667e-05	4.53378e-08
GO:0006807	nitrogen compound metabolic process	BIOLOGICAL_PROCESS	4.42973e-05	6.74364e-08
GO:1901576	organic substance biosynthetic process	BIOLOGICAL_PROCESS	4.97496e-05	8.04703e-08
GO:0010467	gene expression	BIOLOGICAL_PROCESS	8.44378e-05	1.44613e-07
GO:0044271	cellular nitrogen compound biosynthetic process	BIOLOGICAL_PROCESS	8.79385e-05	1.58975e-07
GO:2000112	regulation of cellular macromolecule biosynthetic process	BIOLOGICAL_PROCESS	9.14986e-05	1.78777e-07
GO:0060255	regulation of macromolecule metabolic process	BIOLOGICAL_PROCESS	9.14986e-05	2.07404e-07
GO:0031326	regulation of cellular biosynthetic process	BIOLOGICAL_PROCESS	9.14986e-05	2.17647e-07
GO:0010556	regulation of macromolecule biosynthetic process	BIOLOGICAL_PROCESS	9.14986e-05	1.89692e-07
GO:0044249	cellular biosynthetic process	BIOLOGICAL_PROCESS	9.14986e-05	1.92888e-07
GO:0044260	cellular macromolecule metabolic process	BIOLOGICAL_PROCESS	9.14986e-05	2.13676e-07
GO:0009889	regulation of biosynthetic process	BIOLOGICAL_PROCESS	9.51205e-05	2.35312e-07
GO:0080090	regulation of primary metabolic process	BIOLOGICAL_PROCESS	0.000133774	3.43664e-07
GO:0050896	response to stimulus	BIOLOGICAL_PROCESS	0.000160645	4.40822e-07
GO:0005178	integrin binding	MOLECULAR_FUNCTION	0.000160645	4.43263e-07
GO:0019222	regulation of metabolic process	BIOLOGICAL_PROCESS	0.000175068	4.99717e-07
GO:0051171	regulation of nitrogen compound metabolic process	BIOLOGICAL_PROCESS	0.000230291	6.79261e-07
GO:0019901	protein kinase binding	MOLECULAR_FUNCTION	0.000268205	8.1661e-07
GO:0043229	intracellular organelle	CELLULAR_COMPONENT	0.000273155	8.5767e-07
GO:0010468	regulation of gene expression	BIOLOGICAL_PROCESS	0.000310245	1.00365e-06
GO:0031323	regulation of cellular metabolic process	BIOLOGICAL_PROCESS	0.000332547	1.11091e-06
GO:0034641	cellular nitrogen compound metabolic process	BIOLOGICAL_PROCESS	0.000332547	1.13908e-06
GO:0008152	metabolic process	BIOLOGICAL_PROCESS	0.000346525	1.21993e-06
GO:0023052	signaling	BIOLOGICAL_PROCESS	0.000391491	1.45272e-06
GO:0043226	organelle	CELLULAR_COMPONENT	0.000391491	1.44297e-06
GO:0051716	cellular response to stimulus	BIOLOGICAL_PROCESS	0.000400695	1.525e-06
GO:0019900	kinase binding	MOLECULAR_FUNCTION	0.000404405	1.5776e-06
GO:0006796	phosphate-containing compound metabolic process	BIOLOGICAL_PROCESS	0.000519162	2.07467e-06
GO:0007154	cell communication	BIOLOGICAL_PROCESS	0.000524526	2.14602e-06
GO:0034645	cellular macromolecule biosynthetic process	BIOLOGICAL_PROCESS	0.000550506	2.30469e-06
GO:1903506	regulation of nucleic acid-templated transcription	BIOLOGICAL_PROCESS	0.000556939	2.49059e-06
GO:2001141	regulation of RNA biosynthetic process	BIOLOGICAL_PROCESS	0.000556939	2.49059e-06
GO:0006355	regulation of transcription, DNA-templated	BIOLOGICAL_PROCESS	0.000556939	2.49059e-06
GO:0005737	cytoplasm	CELLULAR_COMPONENT	0.00056819	2.61341e-06
GO:0051252	regulation of RNA metabolic process	BIOLOGICAL_PROCESS	0.00056819	2.64903e-06
GO:0009059	macromolecule biosynthetic process	BIOLOGICAL_PROCESS	0.00057583	2.73944e-06
GO:0007160	cell-matrix adhesion	BIOLOGICAL_PROCESS	0.000582221	2.93603e-06
GO:0007165	signal transduction	BIOLOGICAL_PROCESS	0.000582221	2.88535e-06
GO:0071840	cellular component organization or biogenesis	BIOLOGICAL_PROCESS	0.000582221	2.83815e-06
GO:0006793	phosphorus metabolic process	BIOLOGICAL_PROCESS	0.00061746	3.17249e-06
GO:0019219	regulation of nucleobase-containing compound metabolic process	BIOLOGICAL_PROCESS	0.000716552	3.74979e-06
GO:0005634	nucleus	CELLULAR_COMPONENT	0.000768087	4.23873e-06
GO:0043170	macromolecule metabolic process	BIOLOGICAL_PROCESS	0.000768087	4.18584e-06
GO:0043231	intracellular membrane-bounded organelle	CELLULAR_COMPONENT	0.000768087	4.09562e-06
GO:0097659	nucleic acid-templated transcription	BIOLOGICAL_PROCESS	0.00083037	4.74046e-06
GO:0006351	transcription, DNA-templated	BIOLOGICAL_PROCESS	0.00083037	4.74046e-06
GO:0032774	RNA biosynthetic process	BIOLOGICAL_PROCESS	0.000860886	5.07849e-06
GO:0043167	ion binding	MOLECULAR_FUNCTION	0.000860886	5.03996e-06
GO:0003676	nucleic acid binding	MOLECULAR_FUNCTION	0.00106488	6.43826e-06
GO:0140110	transcription regulator activity	MOLECULAR_FUNCTION	0.00106488	6.48453e-06
GO:1901362	organic cyclic compound biosynthetic process	BIOLOGICAL_PROCESS	0.00119248	7.37499e-06
GO:0016301	kinase activity	MOLECULAR_FUNCTION	0.00140578	8.82791e-06
GO:0034654	nucleobase-containing compound biosynthetic process	BIOLOGICAL_PROCESS	0.00166046	1.05853e-05
GO:0043227	membrane-bounded organelle	CELLULAR_COMPONENT	0.00169789	1.09854e-05
GO:1901265	nucleoside phosphate binding	MOLECULAR_FUNCTION	0.00176405	1.17491e-05
GO:0000166	nucleotide binding	MOLECULAR_FUNCTION	0.00176405	1.17491e-05
GO:0032553	ribonucleotide binding	MOLECULAR_FUNCTION	0.00189329	1.27901e-05
GO:0035639	purine ribonucleoside triphosphate binding	MOLECULAR_FUNCTION	0.00205018	1.4045e-05
GO:0036094	small molecule binding	MOLECULAR_FUNCTION	0.00208161	1.44584e-05
GO:0016070	RNA metabolic process	BIOLOGICAL_PROCESS	0.00217646	1.53242e-05
GO:0016043	cellular component organization	BIOLOGICAL_PROCESS	0.00227848	1.62594e-05
GO:1901360	organic cyclic compound metabolic process	BIOLOGICAL_PROCESS	0.00265551	1.92025e-05
GO:0006139	nucleobase-containing compound metabolic process	BIOLOGICAL_PROCESS	0.00278295	2.03889e-05
GO:0032555	purine ribonucleotide binding	MOLECULAR_FUNCTION	0.00288036	2.13766e-05
GO:0097367	carbohydrate derivative binding	MOLECULAR_FUNCTION	0.00290028	2.23523e-05
GO:0110165	cellular anatomical entity	CELLULAR_COMPONENT	0.00290028	2.22097e-05
GO:0019438	aromatic compound biosynthetic process	BIOLOGICAL_PROCESS	0.00290028	2.19938e-05
GO:0006725	cellular aromatic compound metabolic process	BIOLOGICAL_PROCESS	0.00304798	2.40707e-05
GO:0018130	heterocycle biosynthetic process	BIOLOGICAL_PROCESS	0.00304798	2.39449e-05
GO:0017076	purine nucleotide binding	MOLECULAR_FUNCTION	0.00308167	2.46299e-05
GO:0016772	transferase activity, transferring phosphorus-containing groups	MOLECULAR_FUNCTION	0.00310528	2.51141e-05
GO:0004672	protein kinase activity	MOLECULAR_FUNCTION	0.00467035	3.8216e-05
GO:0046483	heterocycle metabolic process	BIOLOGICAL_PROCESS	0.00482499	4.0116e-05
GO:0010604	positive regulation of macromolecule metabolic process	BIOLOGICAL_PROCESS	0.00482499	4.03995e-05
GO:0031589	cell-substrate adhesion	BIOLOGICAL_PROCESS	0.00506125	4.28593e-05
GO:0048518	positive regulation of biological process	BIOLOGICAL_PROCESS	0.00515671	4.44815e-05
GO:0030688	preribosome, small subunit precursor	CELLULAR_COMPONENT	0.00515671	4.4649e-05
GO:0005200	structural constituent of cytoskeleton	MOLECULAR_FUNCTION	0.00577477	5.05498e-05
GO:0022613	ribonucleoprotein complex biogenesis	BIOLOGICAL_PROCESS	0.00613366	5.4275e-05
GO:0016310	phosphorylation	BIOLOGICAL_PROCESS	0.00619357	5.53944e-05
GO:0043168	anion binding	MOLECULAR_FUNCTION	0.00670288	6.05874e-05
GO:0023051	regulation of signaling	BIOLOGICAL_PROCESS	0.00756704	7.04191e-05
GO:0006996	organelle organization	BIOLOGICAL_PROCESS	0.00756704	7.05586e-05
GO:0010646	regulation of cell communication	BIOLOGICAL_PROCESS	0.00756704	7.04191e-05
GO:0031434	mitogen-activated protein kinase kinase binding	MOLECULAR_FUNCTION	0.00821352	7.73681e-05
GO:1902531	regulation of intracellular signal transduction	BIOLOGICAL_PROCESS	0.00828724	7.8851e-05
GO:0051173	positive regulation of nitrogen compound metabolic process	BIOLOGICAL_PROCESS	0.00875925	8.41755e-05
GO:0009893	positive regulation of metabolic process	BIOLOGICAL_PROCESS	0.00882203	8.56182e-05
GO:0016773	phosphotransferase activity, alcohol group as acceptor	MOLECULAR_FUNCTION	0.00975955	9.56455e-05
GO:0022610	biological adhesion	BIOLOGICAL_PROCESS	0.00976497	9.75568e-05
GO:0007155	cell adhesion	BIOLOGICAL_PROCESS	0.00976497	9.75568e-05
GO:0009966	regulation of signal transduction	BIOLOGICAL_PROCESS	0.0102788	0.000103669
GO:0098800	inner mitochondrial membrane protein complex	CELLULAR_COMPONENT	0.0103685	0.00010586
GO:0048522	positive regulation of cellular process	BIOLOGICAL_PROCESS	0.0103685	0.000106546
GO:1901564	organonitrogen compound metabolic process	BIOLOGICAL_PROCESS	0.0113856	0.000118081
GO:0097433	dense body	CELLULAR_COMPONENT	0.0117114	0.000122574
GO:0048583	regulation of response to stimulus	BIOLOGICAL_PROCESS	0.0117371	0.00012396
GO:0035556	intracellular signal transduction	BIOLOGICAL_PROCESS	0.012036	0.000128262
GO:0045732	positive regulation of protein catabolic process	BIOLOGICAL_PROCESS	0.0146086	0.000157066
GO:0006468	protein phosphorylation	BIOLOGICAL_PROCESS	0.0151346	0.000165387
GO:0005524	ATP binding	MOLECULAR_FUNCTION	0.0151346	0.000165602
GO:0071074	eukaryotic initiation factor eIF2 binding	MOLECULAR_FUNCTION	0.0158308	0.000174726
GO:0048814	regulation of dendrite morphogenesis	BIOLOGICAL_PROCESS	0.016354	0.000182056
GO:0007264	small GTPase mediated signal transduction	BIOLOGICAL_PROCESS	0.0163567	0.000183644
GO:0003700	DNA-binding transcription factor activity	MOLECULAR_FUNCTION	0.0164847	0.000186649
GO:0090304	nucleic acid metabolic process	BIOLOGICAL_PROCESS	0.0171947	0.000196324
GO:0005743	mitochondrial inner membrane	CELLULAR_COMPONENT	0.0185638	0.000213722
GO:0043647	inositol phosphate metabolic process	BIOLOGICAL_PROCESS	0.0188638	0.000218971
GO:0032559	adenyl ribonucleotide binding	MOLECULAR_FUNCTION	0.0204822	0.000239706
GO:0030554	adenyl nucleotide binding	MOLECULAR_FUNCTION	0.0208912	0.00024648
GO:0019751	polyol metabolic process	BIOLOGICAL_PROCESS	0.0211441	0.000251476
GO:0050773	regulation of dendrite development	BIOLOGICAL_PROCESS	0.0211457	0.000257531
GO:0005243	gap junction channel activity	MOLECULAR_FUNCTION	0.0211457	0.000257531
GO:0005921	gap junction	CELLULAR_COMPONENT	0.0211457	0.000257531
GO:0030054	cell junction	CELLULAR_COMPONENT	0.0215739	0.000265433
GO:0010557	positive regulation of macromolecule biosynthetic process	BIOLOGICAL_PROCESS	0.0215739	0.000266851
GO:0019866	organelle inner membrane	CELLULAR_COMPONENT	0.0238559	0.000297348
GO:0071526	semaphorin-plexin signaling pathway	BIOLOGICAL_PROCESS	0.0243923	0.000306354
GO:0098798	mitochondrial protein-containing complex	CELLULAR_COMPONENT	0.0245379	0.000310518
GO:1901615	organic hydroxy compound metabolic process	BIOLOGICAL_PROCESS	0.025935	0.000330665
GO:0031325	positive regulation of cellular metabolic process	BIOLOGICAL_PROCESS	0.0268718	0.000345166
GO:0031328	positive regulation of cellular biosynthetic process	BIOLOGICAL_PROCESS	0.0296272	0.000383378
GO:0009891	positive regulation of biosynthetic process	BIOLOGICAL_PROCESS	0.030579	0.000398603
GO:1901800	positive regulation of proteasomal protein catabolic process	BIOLOGICAL_PROCESS	0.0314732	0.000416248
GO:0003743	translation initiation factor activity	MOLECULAR_FUNCTION	0.0314732	0.000415987
GO:0048813	dendrite morphogenesis	BIOLOGICAL_PROCESS	0.0345067	0.000462935
GO:0022829	wide pore channel activity	MOLECULAR_FUNCTION	0.0345067	0.000462935
GO:1903364	positive regulation of cellular protein catabolic process	BIOLOGICAL_PROCESS	0.0353216	0.000480588
GO:1903052	positive regulation of proteolysis involved in cellular protein catabolic process	BIOLOGICAL_PROCESS	0.0353216	0.000480588
GO:0005829	cytosol	CELLULAR_COMPONENT	0.0361318	0.00049505
GO:0030703	eggshell formation	BIOLOGICAL_PROCESS	0.0374025	0.000519578
GO:0007304	chorion-containing eggshell formation	BIOLOGICAL_PROCESS	0.0374025	0.000519578
GO:0032958	inositol phosphate biosynthetic process	BIOLOGICAL_PROCESS	0.0417546	0.000595926
GO:0001732	formation of cytoplasmic translation initiation complex	BIOLOGICAL_PROCESS	0.0417546	0.000595926
GO:0032432	actin filament bundle	CELLULAR_COMPONENT	0.0417546	0.000595926
GO:0044267	cellular protein metabolic process	BIOLOGICAL_PROCESS	0.0417546	0.000585417
GO:0022618	ribonucleoprotein complex assembly	BIOLOGICAL_PROCESS	0.0473099	0.000679714
GO:0140096	catalytic activity, acting on a protein	MOLECULAR_FUNCTION	0.0492644	0.000712483
GO:0005856	cytoskeleton	CELLULAR_COMPONENT	0.0495498	0.000725418
GO:0071826	ribonucleoprotein complex subunit organization	BIOLOGICAL_PROCESS	0.0495498	0.000726039
GO:0042176	regulation of protein catabolic process	BIOLOGICAL_PROCESS	0.0497507	0.000733716
